# Supplementary material for: Planktonic Aggregation Enhances Antibiotic Tolerance in Non-MDR Acinetobacter baumannii
Source: Microorganisms. 2025 Dec 19;14(1):8. doi: 10.3390/microorganisms14010008 (PMC12843791; doi:10.3390/microorganisms14010008)
Supplement: Supplementary file 1 [file microorganisms-14-00008-s001.zip]

Archive with 1 entries (1 files):
- microorganisms-3992882-supplementary.pdf
